# Supplementary material for: The Uncommon Active Site of D-Amino Acid Transaminase from Haliscomenobacter hydrossis: Biochemical and Structural Insights into the New Enzyme
Source: Molecules. 2021 Aug 20;26(16):5053. doi: 10.3390/molecules26165053 (PMC8401098; doi:10.3390/molecules26165053)
Supplement: Supplementary file 1 [file molecules-26-05053-s001.zip]

Archive with 1 entries (1 files):
- molecules-1331229-supplementary.pdf
